# Supplementary material for: Phenotypic Divergence of P Proteins of Australian Bat Lyssavirus Lineages Circulating in Microbats and Flying Foxes
Source: Viruses. 2021 May 4;13(5):831. doi: 10.3390/v13050831 (PMC8147779; doi:10.3390/v13050831)
Supplement: Supplementary file 1 [file viruses-13-00831-s001.zip]

Archive with 2 entries (2 files):
- Figure S1revised.png
- Figure S2.png
